# Supplementary material for: Energy Conservation and Production Efficiency Enhancement in Herbal Medicine Extraction: Self-Adaptive Decision-Making Boiling Judgment via Acoustic Emission Technology
Source: Pharmaceuticals (Basel). 2025 Oct 16;18(10):1556. doi: 10.3390/ph18101556 (PMC12567174; doi:10.3390/ph18101556)
Supplement: Supplementary file 1 [file pharmaceuticals-18-01556-s001.zip]

Archive with 1 entries (1 files):
- pharmaceuticals-3890517-supplementary.pdf
